# Supplementary material for: Lipoxygenase LOX3 Is the Enigmatic Tocopherol Oxidase in Runner Bean (Phaseolus coccineus)
Source: Antioxidants (Basel). 2024 Feb 29;13(3):301. doi: 10.3390/antiox13030301 (PMC10967512; doi:10.3390/antiox13030301)
Supplement: Supplementary file 1 [file antioxidants-13-00301-s001.zip]

Archive with 4 entries (4 files):
- Fig. S1 solution.pdf
- Fig. S2 PAGE bands.pdf
- Fig. S3 alignment.pdf
- Fig. S4 tree.txt
