# Supplementary material for: Lipoxygenase LOX3 Is the Enigmatic Tocopherol Oxidase in Runner Bean (Phaseolus coccineus)
Source: Antioxidants (Basel). 2024 Feb 29;13(3):301. doi: 10.3390/antiox13030301 (PMC10967512; doi:10.3390/antiox13030301)
Supplement: Supplementary file 1 [file antioxidants-13-00301-s001.zip › Fig. S4 tree.txt]

>V7CPZ8 Phaseolus vulgaris
MACMKTVMVTNIGGNAIIMQKKLNLNRQVG-------------SFRHSVEEQRFGSVVKLGMRKKGKQSSAKMVATTDA------QNSTT-----------VKLSALVSVRSNKVLGGNE-MVNNLLTIFYPQNDTKTLVLQLVSTKLLP----GRMEAKLSKETVLK-------LSKEQKFGDERYEVEFIVD-SD---FGTPGAVTVVNGYDNELFLENITIA-------------------------------------------QNLHFASKSWLQPNHK-----RIFFLDKAYLPSE-TPIGVKEMREKELMELRGDG--KGRRMPCDRIYDYDLYNDLGDSNS----HRPTLN-----PYPTRCRTGRPLTTTN-DAKVESRPSESE--LIYVPRDEELNDIKQEAMDKGKFMAVLQNIVPALT-------------DKIMDSQALF--------------NIDYFIKESGQSILFNLGGAAQDFFKFDPPKVFSRKRSHFLQDDEFGRQVLAEF-PLSIERLKVFPPVSKLDPSKYGSVESALKEEHIIGQIEG-MSIQQALEENKLFTLDYHDFYLPFLDRINGLEDRKAYATTTILFLTKMGTLKPIVIQLALPTGNPNTSS---KKVLTPPTDATTN----WLWQLGKAHVCSNDAGVHTLVHHWLRIHACMEPLIIAAHRQLSVMHPIFKLLHPHMRYTLKTNAIARQTLINAEGTIETDHTPGRYCMQMSSAAYEDWWRFDMEGFPDDLIRRGLAVPDA--TQPHGIRLLIEDYPYAADGLLIWSSIKKLVQTYVNYYYKNSNAVSSDIELQSWYAEFINLGHPDHKNASWWP-NLANPEDLTSVLTTVIWLVTAQHAVLNFGQYPYGGYVPIRPPIMRKLIPKEED----PEYSDFVRDPERYFISSVPSLFQASKFMAVINIGSAHSPDEEYIGERND-LSSWLGEPEIIDAFNEFSIEMKSIEIEIKRRNADPELRNRCA-----YELLVPSS-----E-CGATGRGVPNSVTA
>V7CKR3 Phaseolus vulgaris
-----MLPLRPLNSYFSLRPSPPLLALNH--------------LRNIHFRPSARGSVQVQASVGGGDQSQTMTTTPLDS---KERREKKGPVEPGSGVDEGIQVRAVVTIKKKMKEKIGE-KLGDQWEYLVNGVG-QGIQIQLISHDIDP----VTNSGK-SVESYVRGWIP---KPSNV-SYIVEYAGEFSVP-SD---FGCPGAVLITNLHGKEFYLVEIIVH-------------------------------------GFSG--GPIFFPANTWIHSRNDNPES-RIIFNNQAYLPSQ-TPAGIKDLRREDLLSVRGNQ--HGTRKQHERIYDYDTYNDLGNPDKDEELARPVLGGH-ERPYPRRCRTGRPPTLS--DPLSESRIEKPH--PVYVPRDETFEEIKQDTFSAGRLKALFHNLLPSIAATLSSSD---IPFKCFSDIDKLY-IEGVLLRDEESKGVVENLLVGKVMKQVL-SAG--ESLLKYEIPAVIKGDKFSWLRDNEFARQALAGVNPVNIELLKEFPIRSNLDPALYGPPESALTKEILEQELSG-MSLEQAIEEKRLFILDYHDMLLPFIKKMNSLPGRKAYASRTILFYTKAGILRPVAIELSLPKTHSSPQN---KRVYTQGHDATTY----WTWKLAKAHVCSNDAGVHQLVNHWLRTHACMEPYIIATHRQLSSMHPIYKLLHPHLRYTLEINALARQNLINGGGIIEASFSPGKYAMELSSAAYKNLWRFDMESLPADLIRRGMAVEDP--SMPCGVKLVIEDYPYAADGLLIWSAIKEWVESYVGHFYSDSNSVTSDVELQAWWSEIKLKGHCDKKNEPWWP-KLDSQEDLSGILTTIIWVASGQHAAINFGQYPFGGYVPNRPTLVRKLIPQEND----PEFDKFIQNPQLVFLSSLPTQLQATKVMAVQDTLSTHSPDEEYLGELNPLHNHWIHDHEILQLFKKFSARLEEIEEIINARNKDTRLRNRSGAGVPPYELLLRSS-----G-PGVTGRGIPNSISI
>V7C680 Phaseolus vulgaris
-----MSSTSSLSSIV---------------------------VKGK----LVKGRVVL------------IRKSLVET------------------------LTNVNGLVGTGFN-----LINSSVEDIT-----KSVSFKLISRTKSQ--NQKNVAGKVGKDSYLENNVS--VLRSLG-GTEEPFDIYFEWDDND---MGIPGAFYVTNLMNDEFFLVSLTLEYPTPTTQHHDKIIIQPLIKPLDQSIVIHPQDQNQSIIHHQDQ-NNIHFVCNSWVHK----KTD-RVFFANIPYLPGEGTPVALQRYREEELKNLRGDG--NGKREKWDRIYDYDVYNDLGFLTSDGQHDHPVLGGT-NYPYPRRVRSGRKLIHN--NNNGGEYEEADE--VYYVPRDENFSNVKTKELLELGTKTLAERVEPLLLS--LHLKTTPNEFNGFEEVQRLY-EDGVNLPIS----ITANATP---------------SVLKFPPPHIIQESKFSWMTDEEFARQMIAGVNPIVIRLLKEEDIASPWIPICNCFRSHAVTKEKLEINMNG-VKVDKALADGRLFILDYYETFMSYLTKINELPSAKAYATRTFLFLKDDGTLKPLAIELSKSHTCICLFTVIESTVVLPADRGVES----TIWQLAKAHVIVNDTNYHQLISHWLNTHAVIEPFAIATHRNLSVLHPIYKLLHPHFRDTININALARKSLINAGSIIEQTFLPGPYSMEMSSAVYKN-WVFTDQALPKDLMKRGMAVKDI--SAPHGLSLAIEDYPYAVDGLEIWNALNIWVREYVSLYYSKGDAVEKDTELQTWWKEVVEKGHGDLKAAK-WP-EMKTSQELVETCTTIIWIASALHAAVNFGQYPYGGYILNRPTQSRRWIPKEGT----PEYGEMIKNPQEAFLKTITPKYQTVMDLTVMEILSRHASDEVYLGQRDT-LD-WTADQKAKDLFKKFTEQLKDIESKISERNNNKELRNRTGPVKLPYTVLLPSS-----E-PGITFRGIPNSVSI
>V7BZK0 Phaseolus vulgaris
-----MFQVPGVSGIL---------------------------NPGGHGHNKIKGTVVL------------MRKNVLDF------NSVSD-----------LTKGNVGGVIGTGLG-----VVGSTVDTLTAFLG-RSVSLQLISATQSD----ENGKGKVGKDTFIEGIIT--SLPTLG-AGESAFYVRFEWD-GS---MGIPAAFHIKNYMQVEFYLKSLTLE-------------------------------------DVPNQ-GTIRFVCNSWIYNANIYKKSVRTFFANHSYVPSE-TPAALVHYREEELKNLRGDG--TGERVEHDRIYDYDVYNDLGNPDLNEDFARPILGGSATHPYPRRGRTGRYPTRK--DSKCEKPG------EIYVPRDENFGHLKSSDFLANGIKSISQFVLPAFES-VFDLNLTPTEFDSFQDVRDLC-EGGIKLPTN----VISTISPLPVVKELFRTDG--EQVLKFPTPHVIQVSKSAWMTDEEFGREMIAGVNPNVIRGLQEFPPKSNLDPATYGDQNSKITADVLD--LDG-STVDEALANKRLFVLDYHDIFMPYIRRINQ-TYAKTYATRTILFLKEDGTLKPVAIELSLPHPGGDHSGAI-SQVILPAKEGVES----TIWLLAKAYVVVNDSCYHQLMSHWLNTHAVMEPYVIATHRQLSALHPIYKLLTPHYRDTMNINALARQTLINADGIIEKSFLPSKYSVEMSSAVYKN-WVFTDQALPADLIKRGVAVEDP--SAPHGLRLLIEDYPYAVDGLEIWALIKSWVQEYVSLYYAKEDDVKSDPELQHWWKEVVEKGHGDLKDKPWWP-KLQTPEELVEVCTIIIWTGSALHAAVNFGQYPYAGFVLNRPTSSRRLLPEQGT----PEYEEMVKSHQKAYLRTITSKFQTLIDLSVIEMLSRHASDEIYLGQRDN-PY-WTSDSKALEAFQKFGNKLKEIEEKLGRKNTDEKLRNRVGPVQLPYTLLHPTS-----D-EGLTFRGIPNSISI
>V7BX14 Phaseolus vulgaris
-------MFSGVSGLI---------------------------NRGH----KLKGTVVL------------MRKNVLDV------NSVT----------------SVGGIVGQGL----D-ILGSTVDNLTAFLG-RSVSLQLISATKPD----ANGKGKLGKATFLEGIIT--SLPTLG-AGQSAFKIHFEWD-DE---MGIPGAFYIKNFMQTEFYLVSLTLE-------------------------------------DIPNH-GSLHFLCNSWIYNAKHFKND-RIFFVNQIYLPSE-TPAPLVKYREEELVNMRGDG--TGERKEWDRIYDYDVYNDLGDPDKGENNARPILGGSDTLPYPRRGRTGRRPTRK--DPKSESRSS-----DIYLPRDEAFGHLKSSDFLTYGLKSVSQNFLPALQS-AFDLNFTPNEFDSFEEVHGLY-SGGIKLPTD----VLSKISPLPVLKEIFRTDG--EQTLKFPPPKVVQDSKSAWMTDEEFAREMICGVNPNLIRLLQDFPPQSKLDSQVYGDHTSQITKENLEPNLEG-LTVDEAIQSKRLFLLDHHDSIMPYLRRINA-TSSKAYATRTILFLKKDRTLKPLAIELSLPHPGGDKSGVV-SQVFLPADEGVES----SVWLLAKSYVIVNDSSYHQLVSHWLNTHAVVEPFVIATNRHLSVVHPIYKLLHPHYRDTMNINALARGDLVNHGGIIEKTFVWGRYSMEMSAVIYKD-WVFTDQALPADLIKRGIATEDP--ECPHGLRLFIEDYPYAVDGLEIWDAIKTWVHEYVFLYYKSDDTLKEDPELQAWWKELVEVGHGDKKNEPWWP-KMQTREELVEACSIVIWTASALHAAVNFGQYPYGGLILNRPTLSRRFMPEEGS----AEYEELKKSPQKALLKTITPKFQTLVDLSVIEILSRHASDEVYLGERDN-PN-WTSDTRALEAFKRFGKKLSEIEKKLSQRNNDEKLRNRYGPVMMPYTLLFPSS-----D-EGLTFRGIPNSISI
>V7BT02 Phaseolus vulgaris
-----MGMVKEIMGQTMVETLCWS-------------------SQPNSFWPKRQRTVSMLPNFFELKTMLQLPSPPFTK-----LDECSKRYLAPNPLNVTFTIAGTVTVKNTEITDHKE-MMMALMHQHFDTRE-RGIVLQLVSTEIDP----RTMETKLSNPVELKLLKH----FKAG-AKRSKCELEFEID-SD---FGLPGAITVTNKYDKEIFVEGFCIE-------------------------------------------GVVDIVCNSWIQPEKIDPEE-RIFFSNKAYLPCH-TPAGLKELRKEELRLLRGNG--KGVRKRCERVYDYDVYNDLGNPEKGRENMRPILGGTTEYPSPRRCRTGRPSTTT--DRKCESRVNSSV--ETYVPRDEVFEGRRKKSLDEEKLKGTTRNLIPFVRS-CMNKC---GDFKQLSDVQQIYKRKQVDKVKP------EKGTTAPWSTSRIKNHV--EDYFKFNTPRIINAASDCCIRDEELGRQALAGINPLSIQRLEVFPPVSGLDPSIYGAQKSALKEEHIISHLDG-MSVEEAMAEKKLFVLDYHDAYLPFLNGMNAQEDRKTYATRTIFYLTPLGTLKPIAIELSLSEGESS------KQVLTPPLDATSY----WLWQIAKAHVCSNDAGVHQLVHHWLRTHACMEPFIIATHRQLSVMHPIFKLLKPHLKHTLQINALAREALINEGGIIESVFSPGKYSIEIISAAYKD-WRFDMEALPADLIRRGVAEPDP--TQPHGLRLLIEDYPYANDGLLIWFALENLVRTYVNYYYPDGNMVRSDNELQDWYSEIINVGHADHANANWWS-TLSTPSHLTSILTTFIWVVSVQHSAVNFGQYPLGGYVPMRSPHMKKLLPQVGNA---EEYKQIMEDPEGYLLSCLPNLLESTMFLAVINILSNHSPDEEYLGQRKD-LSDWASDPEIIQAFYKFSMDLKRIEKEIEKRNKDPKRRNRCGAGIPPYDLLMASS-----H-PGVTGRGVPNSITI
>V7BNL6 Phaseolus vulgaris
--------MKKNSGMSI--------------------------INPKWRNVKVTVTVKR------------SGDGLLTS------------------------------------------LVRGGVEGIEEFVG-KTLVLELVSNDLDS----KTNLERKTTKGDAKKRQE-------KENDEVEYEATFELP-AE---FGKVGAVLVENEHNKEMFLKSIVLN-------------------------------------GFPD--GLVHVTCESWVQPKHETPVK-RVFFIDKSYLPSQ-TPKGLRRLREEAMKQLRGNG--EGERKSSDRIYDYDVYNDLADPDSNLDFKRPVLGGSKQYPYPRRCRTGREHTDS--DPSTEKRSS-----SFYVPRDDAFSDEKQSQFTMSTISSGLSAVLESLDAILTDQD---LGFKSFEEIDTIY-KEGFHLPTLKDNGFLQSVIPRLI---KVANDS--QNILRFDTPETIKRDRFFWFSDEEFARETLAGVNPCNIQLVKKWPLRSKLEPQIYGPPESAFTREVIEPQIGY-GTIEEAIKDKKLYMLDYHDLFLPYVSKVREMKGTTLYGSRTLFFLTKQGTLKPLGIELTRPPMNGKPQW---KQVFTPASHSVSHSTNLWLWRLAKAHVLAHDAGSHELVNHWLRAHAVMEPFVIATNRQLSAMHPIYKLLHPHFRYTTAINAFAREVLINANGIIEKSFSPNKYSMELSSVAYDQLWRFDLQALPKDLIDRGMAEVDS--NAPHGLKLTIEDYPFANDGLLIWDAIKQWVTDYVNHFYPSPSIIESDQELQAWWTEIRLVGHGDKSEEPWWP-NLKTPEDLIDIVTTTAWIASAHHAGVNFGQYTYAGYFPNRPNIIRNKMPTEDPSK--EEWEKFVNKPEQTLLESFPSQIQATTMMVVFNVLSYHSPDEEYIGQFMK-PS-WSQDPTIKASFERFNRRLKEIEGIIDSRNEDTNLKNRHGVGVVPYEQMKPFS-----E-PGITGKGIPYSVSI
>V7BM23 Phaseolus vulgaris
---MFGNLVNALEENNM--------------------------NKRD----RMRGTVIL------------MKKNVLDF------ND----------------------------------LSSSLLDRLHEFMG-KRVSLQLISAFQTDSG--NEMKGKLGKPAYLEDWIT--TITPLT-AGESAFGVTFDWD-DDDDSIGTPQAFLIRNHHHSEFYLKSMTLE-------------------------------------SVPGH-GVVHFNCNSWVYPAHKYKKD-RIFFSNKAYLPSE-TPEPLLKYREEELESLRGDG--RGTLQEWDRVYDYAYYNDLSDPDKGAQYARPVLGGSTEYPYPRRGRTGRPPTKS--DVKIESRLNLAMSLDIYVPRDERFGHLKLSDFLANALKSIVQVIKPELES-LLDST--PDEFDSFEDMFKLY-EGGIKVPEGIIK-NVRDKIPAELLKEILRTDG--ERFLKFPVPQVIKEDKSAWRTDEEFAREMLAGVNPVIIRCLQEFPPASKLDAKVYGNQTSTIRKENIERNMNG-LTVDEAIRHKKLFILDHHDTLIPYLRRINS-TSTKTYASRTILFLQNDGTLKPMAIELSLPHSEGDQYGVI-SKVYTPADEGVEN----SIWQLAKAYVAVNDSGYHQLVSHWLHTHAVIEPFIIAANRRLSVLHPIHILLHPHFRDTMNINALARQFLINAGGLVEATVFPSKYSMEMSSVIYKN-WIFPDQALPSDLIKRGMAVKDS--GSQHGLRLVIEDYPYAVDGLEIWFAIKNWVEEYCSFYYKEDDTVKKDPELQSWWKELREEGHGDKKNEPWWP-KMQTREDLIEVCTIIIWVASALHASTNFGQYPYAGFLPNRPTVSRRLMPEEGT----PEYDELVNNPEKAFLKTITAQLQTLIGLSLIEILSKHSSDEVYLGQRDT-PN-WTSDVEPLEAFERFGKKLAQIEERIVTMNNDGKHKNRVGPVNMPYTLLYPSS-----K-AGLTGMGIPNSVAI
>V7BJH8 Phaseolus vulgaris
MLTMRSSHVHQISVLNSSSFPLYIHGKDTHNNS----------HRNSWFLKHCKHSSPRQRKVHRCMKVV-MASTSKNT------NTITTS----------QSVKALVTVKQNRGGILGN-LLNGGLDGIKDLIG-KTLVLQLVSDELDP----KTNSERKTTESNVQKSGT-------K-EDEVQYEIRFELA-AS---FGNVGAVLVQNEDCNEVFLKTIVLD-------------------------------------GFSN--GPLHFICDSWIQPKSQNSQK-RVFFANKLYLPSE-TPSGLRKLRQEELVIIRGNG--EGERKNGDRIYDYDVYNDLGDPDTNIDLKRPVLGATTQYPYPRRCRTGRNPSKA--DSLSEKKGS-----NFYVPRDEVFSEIKQTQFITTTVSSGVSLVLESLDAILSDQD---RGFVSFEDIDTLY-KEGIHLPQLQANALNLLQRVIPKFLGVI-NDT--QNLLRFDTPEALKRDRFFWLSDEQFARETLAGVNPYSIQVVKEWPLKSKLDPQIYGSPESAITREVIEPQIIGYCTVEEAIKQKKLFMLDYHDLFLPFVSKVREIKGTTLYGSRTLFFLTEQGTLKPLAIELTRPPMEGKPQW---KQVFKPSSHSNSHATNLWLWRLAKVHVLAHDSGYHELVSHWLRTHCAVEPFIIATHRQLSTMHPIYRLLHPHMRYTMEINSLAREVLISANGVIETSFSPRKYSMEISSVAYDQLWQFDLQALPNDLISRGMAVADP--NAPHGLKLTIEDYPFANDGLLIWDAIKEWVSEYVNHYYPSPSTVESDQELQAWWTEIRTVGHGDKAEEPWWP-NLKTPEDLAEIITTIAWVASAHHAAVNFAQYAYGGYFPNRPTIARNNIPTEDPYK--EELEKLINSPEKTFLECLPSQIQSTLVMVVLNLLSDHSPDEEYIGQYVE-QS-WVENPTIKLAFERFSTKLKEIEGIIDSRNADTNLKNRNGAGVVPYELMKPFS-----G-PGVTGKGVPYSISI
>V7BGT3 Phaseolus vulgaris
---MFQNIVNVFTGED---------------------------KLRH----RVKGTVVL------------MKKNVLDF------ND----------------------------------FSASFLDRLHEFVG-KRVSLQLVSAVNVDSGDSNGLKGKLGKPAHLEDWIT--TIAPLT-VGETAFKVTFEWD-EE---IRTPGAFIIRNNHHSEFYLKSLTLE-------------------------------------DVPGQ-GVIRFICNSWVYPADKYEKD-RIFFSNKTYLPSE-TPMPLLKYREEELENLRGNG--KGQLQEWDRVYDYDLYNDLGNPDKGPQHARPILGGSKEYPYPRRGRTGRPPTKS--DPKCETRLNIASSLDIYVPRDERFGHLKMADFLAYALKSIVQVLKPELES-LFDNT--PNEFDSFEDVFKLY-EGGIEVPEGILT-EVRDNIPAEMLKEIFRSDG--QRLLKFPVPQVIAVDKSAWQTDEEFAREMLAGINPVIIRGLQEFPPGSKLDPKIYGNQTSTITKEHIESNLEG-LTVDEAIRERRLFILDLHEAVIPYIRRINS-TSTKTYASRTILFLQKKGTLKPLAIELSLPHPNGDEHGAI-SKVYTPVEQGVEK----SFWQLAKAYVVVVDSGYHQLVSHWLHTHAVIEPFILATNRQLSVLHPIHKLLHPHFRDTMNINALGRQILINAGGALESTVCPSRYSMEFSSVLYKD-WVFPEQALPEDLVKRGVAVKDP--TSPYGLRLLIEDYPFAVDGLEIWFAIKTWVQDYCSFYYKEGDTVKKDTELQSWWKEIREVGHGDKKNEPWWP-KMETSEDLIQTCTILIWIASALHAAINFGQYPFGGFPPSRPAISRRFMPEEGT----PEYDELVADPAKAYLKTISSQFQAVLGISLVEILSKHSSDEVYLGQRDT-PD-WTSDAEPLQAFEKFGKTLASIEERILRMNSDEKLRNRFGPVKMPYTLLYPTS-----K-GGLTGMGVPNSISI
>V7BCE3 Phaseolus vulgaris
----------MME------------------------------ERSK----RVKGRVVL------------MKKGVLDF------HD----------------------------------IKANVLDRVHELLG-KGVSIQLISATSPD--PAKGLLGKHGEESYLERWVS--TISSLTSASDTEFWVTFDWDHEK---MGVPGAFIIRNHHKSQFYLKTVTIE-------------------------------------DIPGH-GPVNFVCNSWVYPAHRYTHD-RVFFSNKAYLPCQ-TPGPLRKLREQELEVLRGKG--VGKLNEWDRVYDYAYYNDLGTPDDGPHYTRPVLGGS-NFPYPRRGRTGRPHTKT--DPKTESRLHLLNL-NVYVPRDEQFGHVKFSDFLAYALKSVAQVLVPEIKS-LCDKT--INEFDTFEDVLSIY-EGSIKMPSGPLAVKLRELVPYEIVRELIRSDG--EKFLKFPVPDVIKANKTAWRTDDEFAREMLAGVNPVIIRRLQEFPPASKLDPKLYGDQTSSIREVHIENSLNG-LTIDEAIQKMRLFILDHHDALMPYISRINS-TNTKTYASRTLLFLQDDGTLKPLAIELSLPHPQGEQHGAV-SKVFTPAREGVSA----SVWQLAKAYAAVNDSGYHQLVSHWLYTHAVIEPFIIATHRQLSILHPIHKLLKPHFRDTMHINALARHTLINAGGVLEKTVFPGKFALEMSAIIYKS-WVFTEQALPADLLKRGIAVPDS--SCRHGIRLVIEDYPFAVDGLEIWDAIETWVREYCNVYYTSNDMVEGDDELQNWWKDVRNEGHGDLKDRKWWS-EMKTKEELIESCTIIIWLASAFHAAVNFGQYPFAGYLPNRPTVSRRFMPEPGT----PEYEELKSDPDLAFLKTITAQFQTLLGVSLIEVLSRHSTEEVYLGQCEN-PE-WTLDAEPLAAFERFRQNLLKIENNIMERNKDKRLKNRNGEVKVPYTLLYPNTSDYSKE-GGLTGKGIPNSISI
>V7BBJ7 Phaseolus vulgaris
---------MEVKQKL---------------------------GRRR----EVRGRVIV------------MKKGFLDF------HD----------------------------------IKANVLDRVHELLG-RGVSLQLISANSPN-------PGPIGEVAYLEKWVSTISSLTTP-ATHVEFSITFEWD-ES---MGVPGAFIIKNHHHSQFYLKTLDIE-------------------------------------HIPGH-GPVKFLCNSWIYPVHRYAND-RVFFANKAYLPCQ-TPEPLRRFREQELIVLRGKG--FGRLKEWDRVYDYAYYNDLGSPDNGPNNARPVLGGGSEFPYPRRGRTGRRHTKT--DAKTESRLHILCVKKVYVPRDEQFGHVKFSDFLAYAVKSVSQVLLPGITS-LCDKT--PNEFDTFKDVLNIY-KGCIKLPSGPAAKKLRELVPFEVMRELIRNDG--ERFLKFPMPDVIKESKSAWRTDEEFAREMLAGVNPVIIQRLQEFPPVSKLDPKVYGDQASSIRAIHIENSLDG-FTINEAIQEMRLFILDHHDALMPYISRINS-TNTKTYASRTLLFLQDDGTLKPLAIELSLPHPQGNQHGAV-SKVIVPAKEGIAA----SVWQLAKAYVAVNDSGYHQLVSHWLHSHAVIEPFIIATHRQLSILHPIHKLLKPHFKDTMHINALARHTLINAGGVLEKTVFPGKFSMEMSAVIYKS-WVFPEQALPADLLKRGMAVPNS--SYRHGLKLVIEDYPFAVDGLEIWEAIETWVTEYCNFYYTSNEMVEEDYELQNWWNEVRNEGHGDLKDRPWWS-EMKCREELIQSCTIIIWLASAFHAAVNFGQYPYAGYLPNRPTVSRRFMPESGT----PEYEEIKSNPELAFLKTITAQLQTLLGVSLIEILSRHSTEEVYLGQSEN-TE-WTLDDEPLKAFARFSEKLLEIENNIMERNKDKRLKNRSGPVKMPYTLLYPNTSDYSKE-GGLTGKGIPNSISI
>V7AZR4 Phaseolus vulgaris
---MPMALANQLTGLTSFASSNLLLHSNPMLLPFQNT------RRGTRFRKTARFPVAA------------ISQNFMKTTLRVHAEKAVQ-----------FKVRAVVTVRNKIREDFRE-TMLKHLDAISDRIGTRNVVLELISNDIDP----KTKSPKKSNKAALKDWSK---KSSVK-AERVNYTTEFIVD-SN---FGVPGAIAVTNKHQREFFLESIVIE-------------------------------------GFVS--GAVHFPCNSWVQ------GE-RIFFSNKAYLPCD-TPGGLRVLREKELISLRGDG--KGVRKLSDRIYDFDTYNDLGNPDAGIELTRPILGGTQNHPYPRRCRTGRAPTDT--DMHAESRVELPQ--PMYVPRDEQFDESKLNTFVIKRLKAVLHNLIPGLKASLSANN---HDFNRFSDFDDLY-NDGQSLQDD-----IIKKIPFSQVVTKIQQCT--QGLLKYDTPKIISKDKFAWLRDDEFARQAIAGVNPINIERLQVFPPVSKLDPEIYGHQESALKEEHILGQLNG-VTVQEAIEANKLFMIDYHDVYVPFVDGINALEGRKSYATRTIFFLTPLGTLKPIAIELSLGPSSGS------KRIVTPPVDATTY----WKWQLAKAHVCANDAGVHQLVNHWLRTHACTEPFILSAHRQLSAMHPVFKLLDPHMRYTLDINALARQKLINADGIIESSFTPGRYCAEISSAAYKNLWRFDMEGLPADLIRRGMAVPDA--TQPNGVKLVIEDYPYAADGLMVWSAIENWVGAYVKHYYGHPSQICNDRELQAWYSEAINVGHADLRHQRWWP-TLNSSEDLVSILTTLIWTVSAQHAAINFGQYPYGGYVPNRPPLMRRLIPEDEEEKKSEKKANFMADPEKYFLNALPSLLQATKYMAIVDTLSTHSPDEEYLGERHQ-SSIWSGDAEMIEAFYRFSGEMRGIEKEIERRNSDPTLRNRCGPGVLPYELLAPTS-----P-PGVTCRGIPNSVST
>V7ATG9 Phaseolus vulgaris
----------MF--LF---------------------------DKSQ----KIKGTVVL------------MPKNVLDA------NELTA-----------VQNGGLGGVVSGFFDAVAD-VAGQAVDTATAILA-RNVSFKLISATSTD----ANGNGKVGKETYLEKHVP--TLPTFG-NRRDAFNVHFEWD-AN---FGIPGAFYIRNFMNDEFFLVSVTLE-------------------------------------DIPNH-ATIHFVCNSWVYNFKKYKKD-RIFFVNNTYLPSA-TPPPLVKYRKEELEVLRGDG--TGVRMEWERIYDYDVYNDLGNPDSDKTLARPVLGGSSTYPYPRRVRTGRKATKK--DPKSEKLAG-----DIYMPRDEKFGHLKSSDFLTYGLKSLSQQLLPSLEN-VFDSDLTWNEFDSFEEVRALH-EGGIKLPTD----ALSDFSPLPVFRELFRSDG--ENALQLPPPHVVRVNKSAWMTDEEFAREMIAGVNPNVIRCLQEFPPKSKLDPTLYGDQTSTLTTQKLEINMGG-VTVEEALAAKRLFILDYQDAFIPYLTRINSLPTAKAYATRTILFLKDDGTLKPLAIELSKPHPSGDNLGPV-SKVVLPALDGVDS----TIWLLAKAHVIVNDSGYHQLISHWLKTHAVIEPFAIATNRNLSVIHPIYKLLYPHYRDTININGLARQNLINASGIIEQSFLPGKYSMEISSIAYKN-WIFTDQSLPADLIKRGLATEDP--SAPHGLRLLIEDYPYAI-----------WVKEYVSLYYPTDVAIQQDTELQAWWKEAVEKGHADLKDKPWWP-KMKTVQELIQSCSTIIWIASALHAAVNFGQYPYGGFILNRPTLSRRFIPEAGT----KEYDEMVKSPQTAYLRTITPKREAIIDLTVIEILSRHASDEIYLGERDN-PN-WTSDSKALEAFKRFGSKLTEIEGKITARNTNSTMKNRYGPVQLPYTLLIPTS-----E-EGLTFRGIPNSVSI
>V7ATG3 Phaseolus vulgaris
----------MFKGNT---------------------------SKVH----QVKGTVVL------------MSKNALDF------NK----------------------------------------DGATAIFS-PDFSIKLISSNRVD----GHKNGKVGKETSRDKNQPASSLPTLG-EGKTAFNISFKLD-ES---FGIPGAFYIKNLKQPEFFLVTLTL--------------------------------------DIPDH-GTIHFVCNSWVYKA---QKD-RIFFANKTYLPDT-TPTAFKKYREDELKSLRGEGKEKGKRQEHERIYDYDVYNDLGNPDKSDDLARPVLGDSSAYPYPRRGRTGRDKTKK--DPKSETPASG----DTYIPRDEKIGHLKSSDFLTNGIKSLAQNVLPQFQS-AIALD---PEFDNFNDVRGLF-KDGLPLLTD----AIRTISQTPVIKEIFQIDG--EKV-KFPPPHVIQNGES-WMTDEEFGREMLAGVHPCRIQRLQEFPPTSKLDASVYGDQTSKITKKNLQINLGK-LTVEKALKDNRLFILDYHDAFLPFLRKINGLPNTKCYATRTILFLKDDGTLKPLAIELSLPHAEGDRCGAN-SRVILPAHQGAER----TIWQLSKAYVVVNDSCYHQLVSHWLNTHAIMEPFVIATNRHLSVLHPIHKLLSPHYRDTMNVNGVARQSLINAGGLIEQSFLPGKYALEMSSAAYKN-WVFTDQALPEDLVKRGMAVKDS--SNL--LQLVIKDYPYAVDGLKIWSAILNWVTKYVSFYY--SDRVGEDRELESWWKEVVKEGHGDLKDKPWWPTKLNTRQNLIHICSTIIWIASAQHAAVNFGQYPYGDHILNRPTLTRRLIPDPGT----KEYNELSTNHEKAYLKTITKKHEALVNLSVIAILSRHASDEVYLGQRDN-PN-WTDDEKVLKAFKHFGGELKKIENEILERNNNSSLRNR---VKMPYTVLLPTS-----E-EGLTFRGIPNSISI
>V7ASA9 Phaseolus vulgaris
----------MLGGIL---------------------------NKKH----KIKGTVVL------------MPKNVLDF------NAITS-----------IPDGGIGGAVGGIVGGVAN-VIGGVVDAATAFLG-RNVSLQLISATQTH-----GEKGKVGKEEYLNSHLP--TLPTLG-ARQDAFSIYFEWD-VN---FGIPGAFYIRNFKTDEFFLVSLTLE-------------------------------------DIPNH-GTIHFVCNSW------------------TYLPSA-TPAALVKYREEELETLRGDG--TGKRREFERVYDYDVYNDLGNPDGGD--SRPILGGSSNYSYPRRVRTGRDRTKK--DPKSETPG------EVYVPRDENFGHLKSSDFLVYALKSLSQSVIPLLKSAIFELKVTSSEFKSFDDVRSLY-EGGIKLPTD----ILSQISPLPALKEIFRTDG--ENTLQFPPPHVIRVSKSAWMTDDEFAREMIAGVNPNVIRRLQEFPPKSTLDPTVYGDHTSTITKEQLEINMDG-VTLEEALGTNRLFILDYHDAFIPYLRMINDLPTAKAYATRTIVFLKHDGSLKPLVIELSKPHPGGDNLGAV-SKALLPATEGVES----TIWLLAKAHVIVNDSGYHQLISHWLYTHAVIEPFSIATNRHLSVLHPIYKLLYPHYRDTININGLARKSLINAGGIIEQAFLPGKYSMEISSVVYKN-WVFTDQALPADLLKRGLAVEDP--SAPHGLRLVIEDYPYAADGLEIWDAIKTWVKDYVSLYYPTDASLKQDTELQAWWKEVVEKGHGDLKDKPWWP-KMQTIEDLITSCSIIIWIASALHAAVNFGQYPYGGYIVNRPTLSRRFIPEPGT----KEYDEMVKDPQKAYLQTITPKYETIIDIAVIEILSRHASDEIYLWERDN-PN-WTTDSKAIQALKKFGSKLTEIEGRITARNSDPSLKSRHSPVDLPYTLLLRSS-----E-EGLTFRGIPNSISI
>V7AS97 Phaseolus vulgaris
-----------MRRLF---------------------------HRRK----KLKGRVVL------------MHKNLLDA----------------------KNVSTVRGVVDTSRCI----LSSTLIDTLSAFSN-RCVSIRLISATRAA----------VGKKAYLKGVFT--TIPTLE-PEECEFDVYFDWDVEE---MGIPGAFTIKNHLTVEFFLVSLTLE-------------------------------------DVPTREEPMHFVCNSWVYNHFVYTED-RIFFSNETYVPNE-TPVPLVNYREEELQILRGNG--KGKLKQYHRVYDYDVYNDLGNPHTSGHLARQVLGGSDTHPYPRRGRTGRKPTIE--DCNSERPGH-----RIYVPRDEHFGHLKSSEFLSSVIKSSARKVLHLHKP-LLDSITSKEEFNSFDEVHKLF-D----------------------VHEL--CEG--GFEHSFPVPHVIRVSKSAWMTDEEFAREMLAGANPCTIRCLQKFPPQSKLDSSVHGDQTSKMTEQQLEINLEG-LTVDKAIKCRRLFILDYHDVFMSFLGRINE-DTPKAYATRTILFLKDDGTLKPLAIELSLSQHSSGQVGAL-SKVVLPAEKGVEN----TIWLLAKAHVIVNDSCYHQLISHWLNTHAVIEPFIIATNRNLSVLHPLHKLLFPHYRDTMNINALARQSLINADGTIEQSFLSGKYSMEISSAMYKD-WVFPDQALPADLIKRGMAIEDS--SSPNGLGLVIEDYPFAVDGLEIWDAIKIWVQEYVSLYYPTDVAVQQDTELQAWWKEVVEKGHADLKDKPWWP-KMKTLEELIQSCSTIIWIASAFHAAVNFGQYPYGGFILNRPTLSRRLIPEKGT----PEYDEMEKNPEKAYLRTITPKYETLVDLSVIEILSKHASDEVYLGQRDN-PN-WTSNRRAIEAFKRFGEKLSEIEKNISERNHDPNLKNRTGPAHLPYTVLLPTS-----E-KGLTFRGIPNSVSI
>V7AQB1 Phaseolus vulgaris
-------MFSGVSGFI---------------------------KRGQ----KLKGTVVL------------MRKNVLDI------NALTS-------------AQSPTGIIGGALGFVGG-VIGSTVDTLTSFLG-RSVALRLISATTAD----ASGKGKVGKQTFLEGIIT--SIATLG-AGQSAFDVHFEWD-CD---MGIPGAFYIENFMQVEFFLVSLILE-------------------------------------DVPNQ-GTIHFVCNSWIYNDKKYKSD-RIFFANKAYLPSE-TPGPLVKYREEELKTLRGDG--TGERKEHERIYDYDVYNDLGNPDFNARLARPVLGGS-TLPYPRRGRTGRKPTKK--DPKSESRSD-----SVYLPRDESFGHLKSSDFLVYILKSASQNVIPQLQS-ALRLQFNQPEFTNFDDVRGLY-DGGIKLPTD----ALSKLSPIPLFTELFRTDG--EQVLKFPPPKVIQVNQSAWMTDEEFAREMIAGVNPHIIKRLQEFPPKSKLDSQLYGDNTSTITREHLEPNLGG-LTVEQAIQNNRLFILDHHDTLIPYLRRINA-TQTKAYATRTIIFLQDNGTLKPLAIELSKPHPAGDNFGPI-SNVYLPANQGVET----FIWLLAKAYVIVNDSCYHQLVSHWLNTHAVVEPFVIATNRHLSVVHPIHKLLLPHYRDTMNINALARNVLVNAEGIIESTFLWGRYSLEMSAVVYKD-WVFPEQALPADLIKRGVAVEDS--SSPHGLRLLIEDYPYAADGLEIWATIKSWVQEYVFFYYKSDAAITQDTELQAFWKELVQVGHGDKKNEPWWV-QMQTREELIESCTTLIWTASALHAAVNFGQYPYGGYILNRPTLSRQFMPEIGS----PEYDELAKNPQKVYLKTITGKSDALKDLTIIEVLSRHASDELYLGERDG-GEFWTFDKEPLEAFKRFGKRLAEIEKKLIQRNSDETLRNRYGPVKMPYTLLYPSS-----E-EGLTCRGIPNSISI
>V7AQ22 Phaseolus vulgaris
-----MTLTKQIMGSSLLERSLFVPSSPSSLLNQTRFLVPLESKRVVRVRKAAKFPVAA------------ISEDLVKSSSSSSSPSSSSTSSVSAEKPVKFKVRAVITVRNKIKEDFKE-TIVKHIDALTDRIG-RNVVFELVSTEIDP----KTKAAKKSNEAVLKDWSK---KSNLK-VERVNYTAEFIVD-SN---FGEPGAITVTNKHQKELFLESITIE-------------------------------------GFAN--GPVHFPCNSWVQARKDHPGK-RIFFSNKPYLPGD-TPAGLRLLREKELKNLRGDG--KGVRNLSDRIYDYDIYNDLGNPDKGIEYARQNLGGSDMYPYPRRCRTGREPSDT--DMYAESRVEKPL--PMYVPRDERFEESKQNTFTVKRLKAVLHNLIPGLKASLSASN---QDFNEFSDVDGLY-SEGLLIKLGLQDDMLKKIPFVSKIQE----SS--QGLLKYDTPKIISKDKFAWLRDDEFARQAIAGVNPVSIEKLKVFPPVSKLDPQIYGPQESALKEEHILTQLNG-MTVQEAINENKLFIVDYHDIYLPFLEGINALDGRKSYATRTIFFSTPRGTLKPVAIELSLPFAGPSSRS---KRVVTPPVDATTN----WMWMLAKAHVCSNDAGVHQLVNHWLRTHANLEPFILAAHRQLSAMHPIYKLLDPHMRYTLEINALARQSLINADGIIENCFTPGRYAMEISSAAYKNFWRFDMDSLPADLIRRGMAVPDP--TQPHGLKLTLEDYPYAADGILIWSAIEDWVRTYVNHYYPHSSLICNDKELQAWYSESINVGHADLRHESWWP-TLNNSEDLVSILSILIWNASAQHAALNFGQYPYGGYVPNRPPLTRRLIPEEGD----PEYASFLADPQKYYLNALPSLLQATKFMAVVDTLSTHSPDEEYLGDRQQ-PSIWSGDAEIIEAFYDFSAKIRQIEKVIDSRNLDKTLRNRCGAGVLPYELLAPSS-----E-SGVTCRGVPNSVST
>V7APW9 Phaseolus vulgaris
---MSMNEVPKMASSSV--------------------------PRRHSSSVTTK-----------------IAHNFNPI----------------------CQATQQLTLKG---------KFIITHNQSKSIPG-KLISVQIYSGTDVD---PETGKGKLSEKAYFKQGES--MKHSHD-AQTMIYKIKIHVD-SN---FGTPRAFAIQNKYKKKFFLQSASIE-------------------------------------TSSN--GIIHYDINSWIYPIKKTKSD-RLFFSNRCYLPSQ-TPRALVELRKEELDKLRGNG--TGERKECDRIYDYDYYNDLGDPEKGPEHLRPVLGGTKFFPYPRRGRTGRKLSAA--GPSSESRPQPMNF-GIYVPSDERFAPNKLKELKSNCFHAMVHFLSPKAEL-LPERN--SANFQSFEELLDMFSSNGSQTIEGWMKENLKKLIPFAYLKEITIANM--ENREQLPIPQIISENDLTWKDDMEFGRQMLAGTHPTRIECLTTFPPQNK-----YGVP-SSIQKSIIEQKLEG-WTLSQAMEQGRIFMLNHHDYLIPYLNRING-NGVCAYASRTLLFLRSDGMLKPLAIELSLPGP--SPHLEI-HRVFLPAKQGTQA----ALWQLAKTHVLANDAVYHQLISHWLCTHAVVEPFIIATKRRLSVMHPIHRLLNPHFKDTMHINALARLILLNSGGILERILFPGEICMHISCDLYKE-WSFNEQGLPADLLERGMAVEDPDMNNPTGIQLLLVDYPYATDGLEIWVAIKEWVKDFCSFFYKDNEAIEGDVEVQAWWSEIRTQGHGDKHNDTGWD-QMTTLSSLVEALTTLIWIASAKHASLNYGQYAYSGYPPNRPTLCRKFVPVEGT----VEFGEFLKDPDKFFLKMLPDRFETSLAVALVDVLSRHTCDEVYLGCQQS-PG-WIDNEVIQNRFAEFKQDLKEIQARIMQRNRDPKLKNRRGPANIEYTLLYPDAATSSASTSGITGRGIPNSISI
>V7APJ9 Phaseolus vulgaris
----------MLGGIF---------------------------DKGQ----KIKGTVVL------------MPKNVLDF------NAITS-----------IGKSGVTGTVKDAFGVVTN-IAGGALDAATSFLG-RNVSLHLISATQAD----ASGKGKVGKITYLEKRLP--TLPTLG-ARQDAFSIFFEWD-AN---FGIPGAFYIRNYTTDEFFLVSVVLE-------------------------------------DIPNH-GTIHFVCNSWVYNFKQYEKD-RIFFVNDTYLPSA-TPAPLLKYRQEELETLRGDG--TGKRKDNDRIYDYDVYNDLGNPDGGD--PRPILGGSIIHPYPRRVRTGRERTRT--DPNSEKPG------EIYVPRDENFGHLKSSDFLMYGIKSLSQTVLPLLKSAIFDLKVTSSEFKSFDDVRSLY-EGGIKLPTD----ILRQISPLPALKEIFRTDG--ENTLQFPPPHVIQVKKSEWMTDEEFAREVIAGVNPNVVRRLQEFPPKSSLDPSLYGDQTSTITKEQLEINMDG-VTVDEALAAKRLFILDYQDAFFPYLTRINSLPVARAYATRTILFLKDDGTLKPLAIELSKPHPGGDNLGPV-SKVVLPALDGVDS----TIWLLAKAHVIVNDSGYHQLMSHWLNTHAVMEPFAIATNRHLSVLHPIYKLLYPHYRDTININGLARQSLINAGGIIEQSFLPGKYSIEMSSAVYKN-WVFTDQALPADLVKRGVAVEDP--SSPHGLRLLIEDYPYAVDGLEIWDAIKSWVQEYVSLYYPTDVAVQRDTELQAWWKEVVEKGHADLKDKPWWP-KMQSIEALVKSCSIIVWTASALHAAVNFGQYPYGGYIVNRPTLSRRFIPEPGT----PEYDEMVSSYQKAYLKTITPKFETLIDLSVIEILSRHASDEVYLGQRDT-PN-WTTDNKALEAFKRFGSKLGEIEGKINARNSDLSLRNRRGPVELPYTLLHRSS-----E-EGLTFKGIPNSISI
>LOX6 ABM88259
--MPVKQIHGSNSGASCLIPQRPCLRGIPHPSFQLW-------SRPSSFPSQRKLKRVSHG----------CRNDVTKI------KAVAAKTAEKKL----VKVKAIISVQPTVGGIFSERALERGLDDIKDLLG-QSLLLELVSAELDP----KTQLEKKTLEHFAHRTHQ-------S-SKEIRYEAEFEVP-ES---FGEVGALLVENEHRREMFVREIVLD-------------------------------------GFEL--GPVRFACESWLHSKHDNPQK-RIFFPNKSYLPSE-TPEGVKRLREEELLTLRGNG--QGERQSFERVYDYDVYNDLGDPDENSDLRRPVLGGP-EHPYPRRCRTGRPRTKK--DPLSEKRSS-----TVYVPRDECFSEVKQLTFNTKSLASALKALIPALKTVIVDKN---LGFPVFSEIDALF-DEGLPLPSR----NVKISNLLPRLVSYIKDKG--EDILRFNPPATMERDRFFWLRDEEFGRQTLAGLNPCCIQLVTEWPLKSKLDPEVYGPAESSITTELVEQEIRGFLTVEEAIKQKKLFVLDYHDLLLPLVEEVRKLEGTTLYGSRALFFLTEDGTLRPLAIELTRPPYDGKPHW---NRVLTPTWHATGV----WLWRLAKIHIQTHDSGYHQLVSHWLRTHCATEPYIIAANRQMSAMHPIYRLLHPHFRYTMEINALARESLINAGGVIEDNFVPGKHSVLLSSIVYDKHWRFDHQALPKDLIHRGMAVEDP--TAPHGLKLTIEDYPYANDGLVLWDALKTWFTEYVDH?YA?SAAVQSDTELQAWWEEVITLGHADKKDEPWWP-ELKTKEDLVEIVTTIAWTASGHHAAVNFGQFTFAGYFPNRPTIVRNNMPIEDPTD--PEWELFLQKPEKTMLKSFPSQIQAATVMTVLDILSNHSPDEEYLGMSVE-PA-WEEEPLVNAAFEKFKGKLIELEGLIDARNADTSRKNRNGAGVVPYELLKPSS-----D-AGVTGKGVPYSISI
>LOX5 AAG42354
-----MFQVPGVSGIL---------------------------NPGGHGHNKIKGTVVL------------MRKNVLDF------NSVPD-----------LTKGNVGGVIGTGLG-----VVGSTVDTLTAFLG-RSVSLQLISATQSD----ENGKGKVGKDTFIEGIIT--SLPTLG-AGESAFYVRFEWD-GS---MGIPAAFHIKNYCQVEFTSRSLTLE-------------------------------------DVPNQ-GTIRFVCNSWIYNANIYKKSVRTFFANHSYVPSE-TPAALVHYREEELKNLRGDG--TGERVEHDRIYDYDVYNDLGNPDKAAALARPVLGGS-TLPYPRRGRTGRAKTKKETDPNSEKPDD-----FVYLPRDEAFGHLKSSDFLAYALKSVSQDVLPVLTD-AFDGSLLSLEFDNFAEVHKLY-DGGVTLPTG----FLSKYAPIPIVKEIFRSDG--EQFLKYPPPKVMQVDKSAWMTDEEFARETIAGVNPNVIKILKEFPPRSTLDTQAYGDHTSIITKEHLEPKLGG-LTVEQAIENKKLFILDHHDYLIPYLRRINS-STTKTYATRTIFFLKDDGTLAPLAIELSKPHSQGDEHGPV-SEVYVPAYEGVEA----YIWLLAKAYVVVNDSCYHQIVSHWLNTHAVVEPFVIATNRQLSVVHPVYKLLFPHYRDTMNINSLARKSLVNADGIIEKTFLWSRYSMEMSSVIYKD-WSLVDQALPNDLIKRGVAVADP--SAPHGVKLVIEDYPYASDGLEIWDAIKSWVEEYVAFYYKSDEALQKDPELQAWWKELVQVGHGDLKDKPWWP-KMQSRGDLVAVSTTLIWIASALHAAVNFGQYPLGGLILNRPTISRRFMPVEGS----AEYAALAKNPEKEFLRTITGKKETLIDLTVIEILSRHASDEIYLGERDG-GDHWTSDAGPLEAFKRFGKKLAEIEEKLVKKNNDETLRNRTGPAKMPYTLLYPSS-----E-EGLTFRGIPNSISI
>LOX4 AAF15296
----------MLGGIFG--------------------------NKGQ----KIKGNLVL------------MRKNVLDI------NSIT----------------NPANVVDTAFD-----IFGSAIDTVTAFAA--SISVQLISSTKTD----ALGKGKVGSATKLRGQIS---LPTLG-ASEEAYDVSFDWD-AD---FGIPGAFYIKNFMQNEFYLKSFTLE-------------------------------------DIPNY-GTIHSICNSWVYNSKKYKSD-RIFFANNTYLPSE-TPAPLLKYREAELKNVRGDG--TGKREEWERIYDYDVYNDLGNPDKAAALARPVLGGS-TLPYPRRGRTGRAKTKK--DPNSEKPDD-----FVYLPRDEAFGHLKSSDFLAYALKSVSQDVLPVLTD-AFDGSLLSLEFDNFAEVHKLY-DGGVTLPTG----FLSKYAPIPIVKEIFRSDG--EQFLKYPPPKVMQVDKSAWMTDEEFARETIAGVNPNVIKILKEFPPRSTLDTQAYGDHTSIITKEHLEPKLGG-LTVEQAIENKKLFILDHHDYLIPYLRRINS-STTKTYATRTIFFLKDDGTLAPLAIELSKPHPQGDEHGPV-SEVYVPAYEGVEA----YIWLLAKAYVVVNDSCYHQLVSHWLNTHAVVEPFVIATNRQLSVVHPVYKLLFPHYRDTMNINSLARKSLVNADGIIEKTFLWGRYALELSAVIYKD-WSLHDQALPNDLVKRGVAVADP--SAPHGVKLVIEDYPYASDGLEIWDAFKSWVVEYVAFYYKSDEVLQQDSELQAWWKELVQVGHGDLKDKPWWP-KMQSRENLVEVSTTLIWIASALHAAVNFGQYPYGGLILNRPTISRRFMPEKGS----AEYAALAKNPEKEFLKTITGKKETLIDLTVIEILSRYASDEIYLGERDG-GDHWTSDAGPLEAFKRFGKKLAEIEKKLVQKNNDETLRNRTGPAKMPYTLLYPSS-----E-EGLTFRGIPNSISI
>LOX3 P27481
----------------------------------------------------------------------------------------------------------------------------------------------------------------------------------------------------------IPGAFYIKNFMQVEFYLKSLTLE-------------------------------------DIPNH-GTIHFICNSWIYNSKVYKSD-RIFFANNTYLPSE-TPAPLLKYREEELKNVRGDG--SGERKEWDRVYDYDVYNDLGNPDKGAALARPVLGGS-TLPYPRRGRTGRPKTKK--DPNSEKPSD-----FVYLPRDEAFGHLKSSDFLAYGLKSVSQDVLPVLTD-AFDGNLLSLEFDNFAEVHKLY-EGGVTLPTN----FLSKYAPIPIVKEIFRSDG--EQFLKYPPPKVMQVNKSAWMTDEEFARETIAGVNPNVIKSLEEFPPRSKLDTQSFGDHTSIITKEHLEINLGG-LTVEQAIQSKKLFILDHHDYLIPYLRRINA-SATKTYATRTIFFLKSDGTLAPLAIELSKPHPQGDEHGPV-SEVYVPAYEGVEA----YIWLLAKAYVVVNDSCYHQLVSHWLNTHAVVEPFVLATNRQLSVVHPVYKLLFPHYRDTMNINSLARKSLVNADGIIEKTFLWGRYALELSAVIYKD-WSLHDQALPNDLVKRGVAVKDP--SAPHGVKLVIEDYPYASDGLEIWDAIKSWVVEYVAFYYKSDEVLQQDSELQAWWKELVQVGHGDLKDKPWWP-KMQSRENLVEVSTTLIWIASALHAAVNFGQYPYGGLILNRPTISRRFMPEKGS----AEYAALAKNPEKEFLKTITGKKETLIDLTVIEILSRHASDEIYLGERDG-GDHWTSDAGPLEAFKRFGKKLAEIEKKLVQKNNDETLRNRTGPAKMPYTLLYPSS-----E-EGLTFRGI------
>LOX2 O24320
-------MFGILGG-----------------------------GKGH----KIKGTVVL------------MTKNVLDF------NEVVS-----------TAGGGVLGIAGGIFGTANK-VVGGIVDGATAIFS-RNIALQLVSATKTD----GLGNGKVGKQTFLENHLP--SLPTLG-DRQDAFNISFEWD-ES---FGIPGAFYIKNFMQAEFFLVSLTLE-------------------------------------DIPNH-GTIHFVCNSWVYNAKNYKKD-RIFFVNKTYVPSE-TPTPLVKYRKEELENLRGDG--TGQRKVSDRIYDYDVYNDLGNPDKSADLARPVLGGSSAYPYPRRGRTGRKASKR--DPKSEAPAS-----DTYIPRDENFGHLKSSDFLTYGIKSLAQSVLPQFQS-AFGLN---AEFDKFDDVRGFF-EGGIHLPTD----VISNISPLPVIKEIFRTDG--EQVLKFPPPHVIQVSKSAWMTDEEFGREMLAGVNPCLIQRLQEFPPKSKLDASVYGDQTSTITKENLEINLGG-LTVEEALNGNKLFILDHHDAFLPYLRKINDLPTAKSYATRTILFLKDDGTLKPLAIELSLPHPRGDEFGAV-SRVILPADQGAES----TIWLLAKAYVVVNDSCYHQLMSHWLNTHATIEPFVIATNRHLSVLHPIYKLLSPHYRDTMNINGLARQSLINAGGIIEQSFLPGPFSVEMSSAVYKS-WVFTDQALPADLIKRGMAIEDP--SSPHGLRLVIDDYPYAVDGLEIWSAIQSWVKDYVSLYYATDDAIKKDTELQTWWKEAVEKGHGDLKDKPWWP-KLNTPQNLIHICSIIIWTASALHAAVNFGQYPYGGYILNRPTLTRRLIPEPGT----KEYDELSSNHQKAYLRTITGKYEAIVDLSVIEILSRHASDEVYLGQRDN-PN-WTDDTKALQAFQKFGNKLKEIENKILGRNNNSSLRNRVGPVKMPYTVLLPTS-----K-EGLTFRGIPNSISI
>LOX1 P27480
-----------MFGIL---------------------------NRGH----KIKGTVVL------------MTKNVFDF------NEFVS-----------TTRGGIVGAAGGLFGAATD-IVGGIVDGATAIFS-RNIAIQLISATKTD----GLGNGKVGKQTFLEKHLP--SLPNLG-DRQDAFNVYFEWD-EN---FGIPEAFYIKNFMQSEFFLVSLTLE-------------------------------------DIPNH-GTIHFVCNSWVYNAKSYKRD-RIFFANKTYLPNE-TPASLVKYRKEELENLRGDG--TGERKEYDRIYDYAVYNDLGNPDKNKNLARTTLGGSSDFPYPRRGRTGRKSTRK--DPKCEIPTS-----DTYIPRDENFGHLKSGDFLTYAIKSLTQNVLPTFQK-AFGFN---NEFDTFEDVRGLF-EGGLYLPTD----VISKISPIPVLKEILRTDG--EQVLKFPPPHVIRVTKSAWMTDEEFGREMLAGVNPCLIQRLQEFPPKSKLDVTVYGDQTSTMTKEHLEINLGG-LTVEEALHGNRLFILDHHDAFIPYLERINDLPTAKCYATRTILFLKDDNTLKPLAIELSLPNPGGK--GAN-SRVILPADGGAES----TIWLLAKAYVVVNDSCYHQLMSHWLNTHAVMEPFVIATNRHLSVLHPIYKLLLPHYRDTMNINALARQSLINAGGVIERSFLPGEFAVEMSSAVYKS-WVFTDQALPADLIKRGMAVEDP--SSPYGLRLVVEDYPYAVDGLEIWDTIQTWVKDYVSLYYPTNDAVKKDTELQAWWKEAVEKGHGDLKDKPWWP-KLNTPQDLIHTCSIIIWIASALHAAVNFGQYPYGGFILNRPTITRRLLPEPGT----KEYGELTSNYQKAYLRTITGKVEAIVDLSVIEILSRHASDEVYLGQRDN-PN-WTNNIKALQAFKRFGQKLKEIEEKIMGRNKDSSLRNRNGPVKMPYTVLLPTC-----EDEGLTFRGIPNSISI
